# Supplementary material for: Characterizing Extracellular Vesicles and Particles Derived from Skeletal Muscle Myoblasts and Myotubes and the Effect of Acute Contractile Activity
Source: Membranes (Basel). 2022 Apr 26;12(5):464. doi: 10.3390/membranes12050464 (PMC9144336; doi:10.3390/membranes12050464)
Supplement: Supplementary file 1 [file membranes-12-00464-s001.zip]

Archive with 1 entries (1 files):
- membranes-1629922-supplementary.pdf
